# Supplementary material for: Perceived Transparency from Dynamic Luminance Modulation in Uniform Center–Surround Displays
Source: Vision (Basel). 2026 Feb 6;10(1):8. doi: 10.3390/vision10010008 (PMC12921995; doi:10.3390/vision10010008)
Supplement: Supplementary file 1 [file vision-10-00008-s001.zip]

Archive with 3 entries (3 files):
- Video.S1_Cyclic_Luminance_Modulation_demo.mp4
- Video.S2_Exp1_demos.mp4
- Video.S3_Exp2_demos.mp4
